# Supplementary material for: Population Differentiation of Southern Indian Male Lineages Correlates with Agricultural Expansions Predating the Caste System
Source: PLoS One. 2012 Nov 28;7(11):e50269. doi: 10.1371/journal.pone.0050269 (PMC3508930; doi:10.1371/journal.pone.0050269)
Supplement: Table S2 — AMOVA analysis of various population groupings based on the 17STR haplotype & 95%CI based on re-sampling of the samples across populations. (XLS) [file pone.0050269.s006.xls]

## Sheet: Table S2
Table S2: AMOVA analysis of various population groupings based on the 17STR haplotype & 95%CI based on resampling of the samples across populations
			Geography	7MPG	HTF excluded	BRH excluded	HTK excluded	Caste vs Tribe	TR vs UP vs MID vs LOW	HTF vs HTK vs HTC	Up vs MID vs LOW	SC vs DLF vs AW vs BRH	SC vs DLF vs AW
Among groups	DF		8	6	5	5	5	1	3	2	2	3	2
	Fct	Observed	0.0350506	0.0646163	0.0265219	0.0593212	0.0624957	0.0623399	0.0467729	0.0954071	0.0145542	0.0154051	0.00435544
		Resampled Median (95% CI)	0.033 (0.02 - 0.047)	0.064 (0.052 - 0.078)	0.025 (0.015 - 0.037)	0.059 (0.045 - 0.073)	0.062 (0.049 - 0.077)	0.062 (0.049 - 0.077)	0.046 (0.036 - 0.058)	0.095 (0.066 - 0.129)	0.013 (0.001 - 0.027)	0.014 (0.003 - 0.026)	0.004 (0 - 0.014)
	Va	Observed	0.673817	1.25064	0.50429	1.1546	1.21886	1.23595	0.909661	1.71273	0.281447	0.296969	0.0849267
		Resampled Median (95% CI)	0.627 (0.383 - 0.916)	1.23 (1.007 - 1.511)	0.484 (0.283 - 0.707)	1.148 (0.867 - 1.417)	1.213 (0.943 - 1.51)	1.23 (0.953 - 1.551)	0.899 (0.696 - 1.139)	1.705 (1.149 - 2.33)	0.26 (0.023 - 0.534)	0.274 (0.065 - 0.495)	0.071 (0 - 0.278)
Among populations within groups	DF		22	24	20	21	21	29	27	9	16	15	12
	Fsc	Observed	0.063466	0.0403883	0.0344613	0.041811	0.0386445	0.0654642	0.0628841	0.0787677	0.0300946	0.026212	0.0270525
		Resampled Median (95% CI)	0.086 (0.071 - 0.102)	0.062 (0.05 - 0.074)	0.057 (0.043 - 0.073)	0.062 (0.05 - 0.075)	0.059 (0.047 - 0.073)	0.086 (0.073 - 0.099)	0.084 (0.07 - 0.097)	0.103 (0.075 - 0.133)	0.05 (0.038 - 0.063)	0.046 (0.035 - 0.06)	0.045 (0.033 - 0.061)
	Vb	Observed	1.17731	0.731197	0.637872	0.765513	0.706587	1.21698	1.1658	1.27912	0.573494	0.497513	0.525199
		Resampled Median (95% CI)	1.593 (1.318 - 1.931)	1.129 (0.889 - 1.352)	1.052 (0.8 - 1.362)	1.143 (0.91 - 1.395)	1.083 (0.848 - 1.336)	1.598 (1.351 - 1.861)	1.55 (1.294 - 1.813)	1.66 (1.208 - 2.168)	0.943 (0.722 - 1.223)	0.88 (0.671 - 1.137)	0.875 (0.636 - 1.192)
Within populations	DF		1349	1349	1098	1241	1257	1349	1349	425	924	924	816
	Fst	Observed	0.0962921	0.102395	0.0600693	0.0986519	0.0987251	0.123723	0.106716	0.16666	0.0442108	0.0412132	0.0312901
		Resampled Median (95% CI)	0.116 (0.1 - 0.132)	0.122 (0.106 - 0.139)	0.081 (0.068 - 0.098)	0.118 (0.099 - 0.135)	0.118 (0.102 - 0.137)	0.143 (0.125 - 0.162)	0.126 (0.11 - 0.143)	0.189 (0.152 - 0.227)	0.062 (0.048 - 0.081)	0.06 (0.047 - 0.076)	0.05 (0.036 - 0.065)
	Vc	Observed	17.373	17.373	17.8719	17.5434	17.5777	17.373	17.373	14.96	18.4829	18.4829	18.8889
		Resampled Median (95% CI)	16.994 (16.535 - 17.465)	16.994 (16.535 - 17.465)	17.471 (17.016 - 17.964)	17.18 (16.687 - 17.657)	17.212 (16.765 - 17.647)	16.994 (16.535 - 17.465)	16.994 (16.535 - 17.465)	14.53 (13.744 - 15.495)	18.115 (17.585 - 18.636)	18.115 (17.585 - 18.636)	18.519 (17.911 - 19.129)
	DF: Degree of Freedom
	Va, Vb and Vc: Variance components Among groups, Among populations within groups and Within Populations
