# Supplementary material for: Population Differentiation of Southern Indian Male Lineages Correlates with Agricultural Expansions Predating the Caste System
Source: PLoS One. 2012 Nov 28;7(11):e50269. doi: 10.1371/journal.pone.0050269 (PMC3508930; doi:10.1371/journal.pone.0050269)
Supplement: Table S4 — Fishers exact test p -values for the NRY HG frequencies among the 7 Major Populations Groups and among the 31 sampled populations. (XLS) [file pone.0050269.s008.xls]

## Sheet: Table S4
Table S4. Fishers exact test p-values for the NRY HG frequencies among the 7 Major Populations Groups and among the 31 sampled populations.
S.No	Major Group / Population Name	C-M130	E-M96	F-M89	G-M201	H-M69	H1-M52	H1a1-M197	H2-Apt	J-M304	J2-M172	J2a1-M47	J2a3-M68	K-M9	L1-M27/76	L3-M357	O-M175	P-M45	Q-M242	R-M207	R1a1-M17	R2-M124
I	HTF	3.87904e-05	0.589801	1.93163e-77	0.00125867	0.150612	1.85479e-05		0.317366		0.530391		0.020834	0.48515	7.70284e-09		0.0868021		0.804715	0.0314921	4.1491e-16	1.28948e-10
II	HTK	0.117932		0.0239763	0.0294102	0.188796	3.21682e-12		0.252527	0.145517	0.000410409		0.393857	0.257304	0.143285	0.391434	0.617574		0.716208		5.53785e-06
III	HTC	0.32007		0.0131342	0.252646	0.0574431	0.0238014		0.399044		0.0143635		1.67567e-13	0.5692	0.00856938		0.596335	0.321471	0.0744238	0.158697	0.649442	0.0150065
IV	SC			9.92849e-07	0.322218	0.546654	0.180055		0.722074	0.17498	0.000113645			0.622879		0.024466	0.0327707			0.231971	0.099747	0.442748
V	DLF	0.370035	0.00264474	3.24022e-15	0.00016928	0.531777	0.00265157	0.305952			0.468026		0.80755	0.23473	2.37189e-14	0.212544	0.771629	0.673596	0.0505641		0.42727	0.385544
VI	AW	0.355466	0.591745	2.14167e-10	0.466253	0.654492	0.359614		0.436555		0.277506	0.182738	0.0359071	0.483261	0.316832	0.369286		0.302222	0.204838	0.181817	4.00175e-05	4.83325e-05
VII	BRH	0.82866		1.53168e-09	0.306682	0.00364065	0.0881513		0.132557		0.285934		0.395286	0.272165	0.61925		0.302346	0.386063	0.257239	0.00489487	6.78807e-12	0.00491493
1	Paniya	0.000198568		6.6256e-30	0.167111	0.0461231	1.39089e-06		0.622924		0.00135695			0.435336	0.000363933						0.00590405	0.0261504
2	Paliyan	0.00724354		6.22194e-20	0.765657	0.316632	0.161949		0.395166				0.623822		0.000100239	0.0879517			0.396168	0.257045	0.00218274	0.000369122
3	Pulayar	0.522853		4.09309e-14	0.260157	0.535739	0.234533				0.0770318				0.00128787	0.518187		0.205209	0.254631	0.636117	0.00031633	0.00806894
4	Irula	0.39583		7.09195e-06	0.17346	1.8532e-06	0.0148911		0.000102469		0.00520344		0.620749		0.511267						2.05731e-05	0.0588781
5	Kadar	0.122386		0.114202		0.639254	0.0454904				0.0029756				0.0249666						0.0407261	0.162343
6	Kanikaran				0.415565		0.196642								0.28142				0.233893	0.29479	0.712824
7	Thoda	0.318937		0.10619		0.631032	0.603348						1.87105e-14		0.566718	0.257668	0.196852	0.0894658			0.0666554	0.467379
8	Kota	0.10968		0.079965	0.259161	0.3622	0.00931797				0.00320458		0.00522808	0.387757	0.00011524				0.068056	0.12758	0.0299297	0.00348865
9	Betta Kurumba			7.38401e-05			0.75221				0.394514				0.721265						0.712824
10	Kattunaickan	0.71951		0.310466	0.398694	0.00101944	9.39787e-05			0.054028	0.310597				0.00176664				0.516805	0.2381	0.00282137	0.58117
11	Kurumba			0.642015	0.62444		1.73744e-10				0.069943			0.24019	0.216566						0.117351
12	Mullukurumba	0.635849		0.453679		0.397036	0.0231444				0.103646			0.203226	0.169344						0.0425053	0.0831412
13	Parayar NTN	0.285528		0.0115004			0.00230634				0.0530694				0.423122	0.451553	0.3572		0.561205		0.0550263	0.611106
14	Parayar			0.023206	0.168602	0.624901	0.592256			0.0283757	0.485434					0.240331	0.183094			0.0831493
15	Pallar	0.724253		0.0510419	0.0698604	0.730656	0.350197		0.53991		0.32189		0.462119		0.682699	0.018126			0.554088		0.830492	0.604851
16	Paravar	0.6289		0.10894		0.63491					7.98122e-05				0.413666		0.0201017			0.426728	0.241298	0.481767
17	Yadhava	0.623478		0.00101736	0.769771	0.81435	0.510994		0.400686		0.00967337		0.633576	0.198714	0.0594322	0.628168	0.603482		0.4055	0.720368	0.45505	0.464197
18	Vanniyar			0.558195	0.485365	0.620741	0.153991				0.43797		0.0246986		0.102794						0.743138	0.245387
19	VanniyarNTN	0.191212	0.255144	0.0316532		0.620982	0.404387		0.16801		0.589293		0.318281		0.00609438	0.296636	0.188532		0.396525		0.874492	0.700256
20	Nadar TNV	0.108777		0.107699	0.0330023	0.0183399	0.860888		0.593564		0.36082				0.00321567				0.231332	0.629971	0.230101	0.625669
21	Cape Nadar		5.21604e-05	0.00100551	0.00342326	0.220073	0.00375148								0.00982443	0.622401	0.570369	0.303145	7.41834e-06	0.718179		0.180676
22	Piramalai Kallar	0.0800798		0.0354856	0.678346				0.553928		0.0553039			0.341801	3.25806e-09	0.457954				0.624043	0.0106207	0.312636
23	Maravar	0.0464817		0.000875633	0.0100358	0.787345	0.0945945	0.047619			0.167589	0.620749	0.620749	0.0210478	0.40724		0.496306		0.353691	0.00445233	0.306312	0.0342234
24	Valayar	0.305931		0.390827	0.765657	0.0820502	0.0708078				0.857536		0.623822		0.127111	0.292334		0.0408902			0.038102	0.0108736
25	Tamil Jains			4.32937e-06	0.766062	0.623445	0.220319		0.182986		0.593385		0.627223	0.551008	0.179332	0.313825	0.200864			0.261124	0.120163	9.30296e-05
26	Ezhava	0.019437		1.03226e-05		0.800791	0.0496475		0.395166		0.273608	0.0565476	0.623822		0.0929016				0.396168	0.257045	0.0013585	0.340028
27	Mukkuvar			0.0926555					0.0252252		0.207449				0.494342					0.0447221		0.0446734
28	Sourashtra	0.256762		0.00159957	0.633394	0.257335	0.204964				0.171153				0.251523						1.05287e-05	0.767828
29	Brahacharanam Brahmin			0.0364378		0.620741	0.560263		0.0375632		0.43797				0.343831			0.0728		0.000656906	0.0118733
30	Iyengar Brahmin			0.229206	0.00387414		0.700979				0.274678			0.0821364	0.380202						0.0408841
31	VadamaBrahmin			0.000330447	0.441895	0.0709187	0.0421289		0.240486		0.270104			0.392677	0.854879	0.518187	0.0942976		0.622008	0.0358158	4.22258e-12	0.00806894
			all 1.000 have been removed
